# Supplementary material for: Evaluation of Spectral Imaging for Early Esophageal Cancer Detection
Source: Cancers (Basel). 2025 Jun 19;17(12):2049. doi: 10.3390/cancers17122049 (PMC12190529; doi:10.3390/cancers17122049)
Supplement: Supplementary file 1 [file cancers-17-02049-s001.zip]

Archive with 1 entries (1 files):
- cancers-3653756-supplementary.pdf
